# Supplementary material for: The Influence of Different Levels of Sodium Chloride, Sodium Nitrite, and Glucose on Biogenic Amines and Microbial Communities in Fermented Goat Meat Sausage
Source: Foods. 2024 Mar 7;13(6):817. doi: 10.3390/foods13060817 (PMC10969002; doi:10.3390/foods13060817)
Supplement: Supplementary file 1 [file foods-13-00817-s001.zip]

Archive with 1 entries (1 files):
- foods-2885800-supplementary.pdf
